# Supplementary material for: Loss of NRF2 During Aging Contributes to Myocardial Functional Decline
Source: Antioxidants (Basel). 2026 May 27;15(6):672. doi: 10.3390/antiox15060672 (PMC13295359; doi:10.3390/antiox15060672)
Supplement: Supplementary file 1 [file antioxidants-15-00672-s001.zip]

Archive with 1 entries (1 files):
- antioxidants-4220964-supplementary.pdf
